# Supplementary material for: Assessment of High-Resolution Melting Curve Analysis for Leishmania spp. Detection in Different Clinical Manifestations of Leishmaniasis in India
Source: Pathogens. 2024 Sep 4;13(9):759. doi: 10.3390/pathogens13090759 (PMC11435223; doi:10.3390/pathogens13090759)
Supplement: Supplementary file 1 [file pathogens-13-00759-s001.zip]

Archive with 3 entries (2 files):
- pathogens-3042570-supplementary/
- pathogens-3042570-supplementary/Supplementary File S1_ITS sequences.txt
- pathogens-3042570-supplementary/Supplementary Table S1.docx
