# Supplementary material for: Assessment of High-Resolution Melting Curve Analysis for Leishmania spp. Detection in Different Clinical Manifestations of Leishmaniasis in India
Source: Pathogens. 2024 Sep 4;13(9):759. doi: 10.3390/pathogens13090759 (PMC11435223; doi:10.3390/pathogens13090759)
Supplement: Supplementary file 1 [file pathogens-13-00759-s001.zip › pathogens-3042570-supplementary/Supplementary File S1_ITS sequences.txt]

>AJ000290 L. donovani MHOM/IN/71/LRC-L51a ITS1
GCCTTTCCCACATACACAGCAAAGTTTTGTACTCAAAATTTGCAGTAAAAAAAGGCCGATCGACGT
TATAACGCACCGCCTATACAAAAGCAAAAATGTCCGTTTATACAAAAAATATACGGCGTTTCGGTTTTTG
GCGGGGTGGGTGCGTGTGTGGATAACGGCTCACATAACGTGTCGCGATGGATGACTTGGCTTC

>AJ634376 L. donovani MHOM/IN/00/DEVI
GCCTTTCCCACATACACAGCAAAGTTTTGTACTCAAAATTTGCAGTAAAAAAAGGCCGATCGACGT
TATAACGCACCGCCTATACAAAAGCAAAAATGTCCGTTTATACAAAAAATATACGGCGTTTCGGTTTTTG
GCGGGGTGGGTGCGTGTGTGGATAACGGCTCACATAACGTGTCGCGATGGATGACTTGGCTTC

>MN031875 L. donovani  PKDL isolate MHOM/IN/2014/P6 ITS1
GCCTTTCCCACATACACAGCAAAGTTTTGTAC
TCAAAATTTGCAGTAAAAAAAGGCCGATCGACGTTATAACGCACCGCCTATACAAAAGCAAAAATGTCCG
TTTATACAAAAAATATACGGCGTTTCGGTTTTTGGCGGGGTGGGTGCGTGTGTGGATAACGGCTCACATA
ACGTGTCGCGATGGATGACTTGGCTTC

>MN031878 L. donovani India VL MHOM/IN/2016/BK ITS1
GCCTTTCCCACATACACAGCAAAGTTTTGTA
CTCAAAATTTGCAGTAAAAAAAGGCCGATCGACGTTATAACGCACCGCCTATACAAAAGCAAAAATGTCC
GTTTATACAAAAAATATACGGCGTTTCGGTTTTTGGCGGGGTGGGTGCGTGTGTGGATAACGGCTCACAT
AACGTGTCGCGATGGATGACTTGGCTTC

>OR039280 L. donovani strain MHOM/ET/2002/ISS2440 ITS1
GCCTTTCCCACATACAC
AGCAAAGTTTTGTACTCAAAATTTGCAGTAAAAAAAGGCCGATCGACGTTATAACGCACCGCCTATACA
AAAGCAAAAATGTCCGTTTATACAAAAAATATACGGCGTTTCGGTTTTTGGCGGGGTGGGTGCGTGTGTG
GATAACGGCTCACATAACGTGTCGCGATGGATGACTTGGCTTC

>EU326228 L. donovani strain MHOM/KE/75/H9 ITS1
GCCTTTCCCACATACACAGCAAAGTTTTGTACTCAAAATTTGCAGTAAAAAAAGGCCGATCGACGT
TATAACGCACCGCCTATACAAAAGCAAAAATGTCCGTTTATACAAAAAATATACGGCGTTTCGGTTTTTG
GCGGGGTGGGTGCGTGTGTGGATAACGGCTCACATAACGTGTCGCGATGGATGACTTGGCTTC

>MH450077.1 Leishmania donovani strain MHOM/CN/96/KS-2
CTGGATCATTTTCCGATGATTACACCAAAAAAAACATATACAACTCGGGGAGACCTATGTATATATATAT
GTAGGCCTTTCCCACATACACAGCAAAGTTTTGTACTCAAAATTTGCAGTAAAAAAAGGCCGATCGACGT
TATAACGCACCGCCTATACAAAAGCAAAAATGTCCGTTTATACAAAAAATATACGGCGTTTCGGTTTTTG
GCGGGGTGGGTGCGTGTGTGGATAACGGCTCACATAACGTGTCGCGATGGATGACTTGGCTTCCTATTTC
GTTGAAGAACGCAGTAAAGTGCGATAAGTGGTATCA

>OM281327.1 Leishmania donovani strain VL610
CTGGATCATTTTCCGATGATTACACCCAAAAAACATATACAACTCGGGGAGACCTATGTATATATATGTA
GGCCTTTCCCACATACACAGCAAAGTTTTGTACTCAAAATTTGCAGTAAAAAAAGGCCGATCGACGTTAT
AACGCACCGCCTATACAAAAGCAAAAATGTCCGTTTATACAAAAAATATACGGCGTTTCGGTTTTTGGCG
GGGTGGGTGCGTGTGTGGATAACGGCTCACATAACGTGTCGCGATGGATGACTTGGCTTCCTATTTCGTT
GAAGAACGCAGTAAAGTGCGATAAGTGGTATCAATTGCAGAATCATTCAATTACCGAATCTTTGAACGCA
AACGGCGCATGGGAGAAGCTCTATTGTGTCATCCCCGTGCATGCCATATTCTCAGTGTCGAACAAAAAAC
AACACGCCGCCTCCTCTCTTCTGCACATATATATATTATACCATACACAGTATATATATAATTATGTGTT
GGAAGCCAAGAGGAGGCGTGTGTTTGTGTTGTGCGCATATTATATGTATATATGCTGTGTGCACACGTAG
ACAAGTTAGAGTTGGACAAATACACACATGCACTCTCTTTTGTGTGGGTGCGCGCGTGGAAACTCCTCTC
TGGTGCTTGCAAAGCAGTCTTTTTCTCTTTCTCTTTTTCTCTCTCCATTCTCTCCTCTCTTTTTTCATCA
AAAAGGGGGGAGAGAAAAAGAGAGAGGAGGGGGTCGAGGGAGAGAGGCTGTGACCAGGATTATTAAACAA
AAAACCAAAACRAGAATTCAACTTCSCGTTGGCCATTTTTTGCTTAATGGGGGGGAGGTGGGTGTGGGTG
GTGTGTGGCTCTCTCTCTGTGTGGTATATATATATGTATATTARAAGTAGGTTGTGTGTGTGTGTATGTG
TTTTACACATATATATATCCGCGCCCTCACTCTCTCATATATAATTTATATGTACGCACAGAGAAAAAAG
AGAGGCGCTCTCTTTTTCCCCCACCCCCCGACAACCTTTGTTTACAGACCTGAGTGT

>OM281326.1 Leishmania donovani strain PK609
CTGGATCATTTTCCGATGATTACACCCAAAAAAACATATACAACTCGGGGAGACCTATGTATATATATGT
AGGCCTTTCCCACATACACAGCAAAGTTTTGTACTCAAAATTTGCAGTAAAAAAAGGCCGATCGACGTTA
TAACGCACCGCCTATACAAAAGCAAAAATGTCCGTTTATACAAAAAATATACGGCGTTTCGGTTTTTGGC
GGGGTGGGTGCGTGTGTGGATAACGGCTCACATAACGTGTCGCGATGGATGACTTGGCTTCCTATTTCGT
TGAAGAACGCAGTAAAGTGCGATAAGTGGTATCAATTGCAGAATCATTCAATTACCGAATCTTTGAACGC
AAACGGCGCATGGGAGAAGCTCTATTGTGTCATCCCCGTGCATGCCATATTCTCAGTGTCGAACAAAAAA
CAACACGCCGCCTCCTCTCTTCTGCACATATATATATTATACCATACACAGTATATATATAATTATGTGT
TGGAAGCCAAGAGGAGGCGTGTGTTTGTGTTGTGCGCATATAATATGTATATATGCTGTGTGCACACGTA
GACAAGTTAGAGTTGGACAAATACACACATGCACTCTCTTTTGTGTGGGTGCGCGCGTGGAAACTCCTCT
CTGGTGCTTGCAAAGCAGTCTTTTTCTCTTTCTCTTTTTCTCTCTCCATTCTCTCCTCTCTTTTTTCATC
AAAAAGGGGGGAGAGAAAAAAAGAGAGGAGGGGGTCGAGGGAGAGAGGCTGTGACCAGGATTATTAAACA
AAAAACCAAAACGAGAATTCAACTTCGCGTTGGCCATTTTTTGCTTAATGGGGGGGAGGTGGGTGTGGGT
GGTGTGTGGCTCTCTCTCTGTGTGGTATATATATATGTATATTAGAAGTAGGTTGTGTGTGTGTGTATGT
GTTTTACACATATATATATCCGCCCCCTCACTCTCTCATATATAATTTATATGTACGCACAGAGAAAAAA
GAGAGGCGCTCTCTTTTTCCCCCACCCCCCGACAACCTTTGTTTACAGACCTGAGTGTGT

>KJ465108.1 Leishmania donovani isolate MHOM/BN/07/PG4
TCGGGGAGACCTATGTATATATATATGTAGGCCTTTCCCACATACACAGCAAAGTTTTGTACTCAAAATT
TGCAGTAAAAAAAGGCCGATCGACGTTATAACGCACCGCCTATACAAAAGCAAAAATGTCCGTTTATACA
AAAAATATACGGCGTTTCGGTTTTTGGCGGGGTGGGTGCGTGTGTGGATAACGGCTCACATAACGTGTCG
CGATGGATGACTTGGCTTCCTATTTCGTTGAAGAACGCAGTAAAGTGCGATAAGGTGGGTATCA

>FN398344.2:12-245 Leishmania donovani strain MHOM/BR/2007/JFF TCCGATGATTACACCAAAAAAAACATATACAACTCGGGGAGACCTATGTATATATATATGTAGGCCTTTC
CCACATACACAGCAAAGTTTTGTACTCAAAATTTGCAGTAAAAAAAGGCCGATCGACGTTATAACGCACC
GCCTATACAAAAGCAAAAATGTCCGTTTATACAAAAAATATACGGCGTTTCGGTTTTTGGCGGGGTGGGT
GCGTGTGTGGATAACGGCTCACAT

>EU326228.1:13-316 Leishmania donovani strain MHOM/KE/75/H9
CCGATGATTACACCAAAAAAAACATATACAACTCGGGGAGACCTATGTATATATATATGTAGGCCTTTCC
CACATACACAGCAAAGTTTTGTACTCAAAATTTGCAGTAAAAAAAGGCCGATCGACGTTATAACGCACCG
CCTATACAAAAGCAAAAATGTCCGTTTATACAAAAAATATACGGCGTTTCGGTTTTTGGCGGGGTGGGTG
CGTGTGTGGATAACGGCTCACATAACGTGTCGCGATGGATGACTTGGCTTCCTATTTCGTTGAAGAACGC
AGTAAAGTGCGATAAGTGGTATCA

>PP501688.1 Leishmania infantum strain MHOM/ES/93/ISS830
CATATACAACTCGGGGAGACCTATGTATATATATGTAGGCCTTTCCCACATACACAGCAAAGTTTTGTAC
TCAAAATTTGCAGTAAAAAAAAGGCCGATCGACGTTATAACGCACCGCCTATACAAAAGCAAAAATGTCC
GTTTATACAAAAAATATACGGCGTTTCGGTTTTTGGCGGGGTGGGTGCGTGTGTGGATAACGGCTCACAT
AACGTGTCGCGATGGATGACTTGGCTTCCTATTTCGTTGAAGAACGCAGTAAAGTGCGATAAGTGGTATC
AATTGCAGAATCATTCAATTACCGAATCTTTGAACGCAAACGGCGCATGGGAGAAGCTCTATTGTGTCAT
CCCCGTGCATGCCATATTCTCAGTGTCGAACAAAAAACAACACGCCGCCTCCTCTCTTCTGCACATATAT
ATATTATACCATACACAGTATATATATAATTATGTGTTGGAAGCCAAGAGGAGGCGTGTGTTTGTGTTGT
GCGCATATTATATGTATATATGCTGTGTGCACACGTAGACAAGTTAGAGTTGGACAAATACACACATGCA
CTCTCTTTTGTGTGGGTGCGCGCGTGGAAACTCCTCTCTGGTGCTTGCAAAGCAGTCTTTTTCTCTTTCT
CTTTTTCTCTCTCCATTCTCTCCTCTCTTTTTTCATCAAAAAGGGGGGAGAGAAAAAGAGAGAGGAGGGG
GGGTCGAGGGAGAGAGGCTGTGACCAGGATTATTAAACAAAAAACCAAAACGAGAATTCAACTTCGCGTT
GGCCATTTTTTGCTTAATGGGGGGAGGTGGGTGTGGGTGGTGTGTGGCTCTCTCTCTGTGTGGTATATAT
ATATGTATATTAGAAGTAGGTTGTGTGTGTGTGTATGTGTTTTACACATATATATATCCGCGCCCTCACT
CTCTCATATATAATTTATATGTACGCACAGAGAAAAAAGAGAGGCGCTCTC

>KT153649.1 Leishmania infantum strain MHOM/CN/08/JS-1
TCATTTTCCGATGATTACACCCAAAAAACATATACAACTCGGGGAGACCTATGTATATATATGTAGGCCT
TTCCCACATACACAGCAAAGTTTTGTACTCAAAATTTGCAGTAAAAAAAAGGCCGATCGACGTTATAACG
CACCGCCTATACAAAAGCAAAAATGTCCGTTTATACAAAAAATATACGGCGTTTCGGTTTTTGGCGGGGT
GGGTGCGTGTGTGGATAACGGCTCACATAACGTGTCGCGATGGATGACTTGGCTTCCTATTTCGTTGAAG
AACGAA

>ON804484.1 Leishmania infantum isolate MHOM/BR/2021/ME
GTCGTAGGTGAACCTGCAGCAGCTGGATCATTTTCCGATGATTACACCCAAAAAACATATACAACTCGGG
GAGACCTATGTATATATATGTAGGCCTTTCCCACATACACAGCAAAGTTTTGTACTCAAAATTTGCAGTA
AAAAAAAGGCCGATCGACGTTATAACGCACCGCCTATACAAAAGCAAAAATGTCCGTTTATACAAAAAAT
ATACGGCGTTTCGGTTTTTGGCGGGGTGGGTGCGTGTGTGGATAACGGCTCACATAACGTGTCGCGATGG
ATGACTTGGCTTCCTATTTCGTTGAAGAACGCAGTAAAGTGCGATAAGTGGTATCAATTGCAGAATCATT
CAATTACCGAATCTTTGAACGCAAACGGCGCATGGGAGAAGCTCTATTGTGTCATCCCCGTGCATGCCAT
ATTCTCAGTGTCGAACAAAAAACAACACGCCGCCTCCTCTCTTCTGCACATATATATATTATACCATACA
CAGTATATATATAATTATGTGTTGGAAGCCAAGAGGAGGCGTGTGTTTGTGTTGTGCGCATATTATATGT
ATATATGCTGTGTGCACACGTAGACAAGTTAGAGTTGGACAAATACACACATGCACTCTCTTTTGTGTGG
GTGCGCGCGTGGAAACTCCTCTCTGGTGCTTGCAAAGCAGTCTTTTTCTCTTTCTCTTTTTCTCTCTCCA
TTCTCTCCTCTCTTTTTTCATCAAAAAGGGGGGAGAGAAAAAGAGAGAGGAGGGGGGGTCGAGGGAGAGA
GGCTGTGACCAGGATTATTAAACAAAAAACCAAAACGAGAATTCAACTTCGCGTTGGCCATTTTTTGCTT
AATGGGGGGGAGGTGGGTGTGGGTGGTGTGTGGCTCTCTCTCTGTGTGGTATATATATATGTATATTAGA
AGTAGGTTGTGTGTGTGTGTATGTGTTTTACACATATATATATCCGCGCCCTCACTCTCTCATATATAAT
TTATATGTACGCACAGAGAAAAAAGAGAGGCGCTCTCTTTTCCCCCCACCCCCGACAACCTTTGTTTACA
GACCTGAGTGTTTGGCAGGACTACCCGC

>OR073760.1 Leishmania infantum strain MHOM/IT/84/ISS100
CATATACAACTCGGGGAGACCTATGTATATATATGTAGGCCTTTCCCACATACACAGCAAAGTTTTGTAC
TCAAAATTTGCAGTAAAAAAAAGGCCGATCGACGTTATAACGCACCGCCTATACAAAAGCAAAAATGTCC
GTTTATACAAAAAATATACGGCGTTTCGGTTTTTGGCGGGGTGGGTGCGTGTGTGGATAACGGCTCACAT
AACGTGTCGCGATGGATGACTTGGCTTCCTATTTCGTTGAAGAACGCAGTAAAGTGCGATAAGTGGTATC
AATTGCAGAATCATTCAATTACCGAATCTTTGAACGCAAACGGCGCATGGGAGAAGCTCTATTGTGTCAT
CCCCGTGCATGCCATATTCTCAGTGTCGAACAAAAAACAACACGCCGCCTCCTCTCTTCTGCACATATAT
ATATTATACCATACACAGTATATATATAATTATGTGTTGGAAGCCAAGAGGAGGCGTGTGTTTGTGTTGT
GCGCATATTATATGTATATATGCTGTGTGCACACGTAGACAAGTTAGAGTTGGACAAATACACACATGCA
CTCTCTTTTGTGTGGGTGCGCGCGTGGAAACTCCTCTCTGGTGCTTGCAAAGCAGTCTTTTTCTCTTTCT
CTTTTTCTCTCTCCATTCTCTCCTCTCTTTTTTCATCAAAAAGGGGGGAGAGAAAAAGAGAGAGGAGGGG
GGGTCGAGGGAGAGAGGCTGTGACCAGGATTATTAAACAAAAAACCAAAACGAGAATTCAACTTCGCGTT
GGCCATTTTTTGCTTAATGGGGGGAGGTGGGTGTGGGTGGTGTGTGGCTCTCTCTCTGTGTGGTATATAT
ATATGTATATTAGAAGTAGGTTGTGTGTGTGTGTATGTGTTTTACACATATATATATCCGCGCCCTCACT
CTCTCATATATAATTTATATGTACGCACAGAGAAAAAAGAGAGGCGCTCTCT

>OR039281.1 Leishmania donovani strain MHOM/ET/2002/ISS2438
ACCAAAAAAAACATATACAACTCGGGGAGACCTATGTATATATATATATGTAGGCCTTTCCCACATACAC
AGCAAAGTTTTGTACTCAAAATTTGCAGTAAAAAAAAGGCCGATCGACGTTATAACGCACCGCCTATACA
AAAGCAAAAATGTCCGTTTATACAAAAAATATACGGCGTTTCGGTTTTTGGCGGGGTGGGTGCGTGTGTG
GATAACGGCTCACATAACGTGTCGCGATGGATGACTTGGCTTCCTATTTCGTTGAAGAACGCAGTAAAGT
GCGATAAGTGGTATCAATTGCAGAATCATTCAATTACCGAATCTTTGAACGCAAACGGCGCATGGGAGAA
GCTCTATTGTGTCATCCCCGTGCATGCCATATTCTCAGTGTCGAACAAAAAACAACACGCCGCCTCCTCT
CTTCTGCACATATATATATTATACCATACACAGTATATATATAATTATGTGTTGGAAGCCAAGAGGAGGC
GTGTGTTTGTGTTGTGCGCATATTATATGTATATATGCTGTGTGCACACGTAGACAAGTTAGAGTTGGAC
AAATACACACATGCACTCTCTTTTGTGTGGGTGCGCGCGTGGAAACTCCTCTCTGGTGCTTGCAAAGCAG
TCTTTTTCTCTTTCTCTTTTTCTCTCTCCATTCTCTCCTCTCTTTTTTCATCAAAAAGGGGGGAGAGAAA
AAGAGAGAGGAGGGGGTCGAGGGAGAGAGGCTGTGACCAGGATTATTAAACAAAAAACCAAAACGAGAAT
TCAACTTCGCGTTGGCCATTTTTTGCTTAATGGGGGGGAGGTGGGTGTGGGTGGTGTGTGGCTCTCTCTC
TGTGTGGTATATATATATGTATATTAGAAGTAGGTTGTGTGTGTGTGTATGTGTTTTACACATATATATA
TCCGCGCCCTCACTCTCTCATATATAATTTATATGTACGCACAGAGAAAAAAGAGAGGCGCT

>OR039274.1 Leishmania infantum strain MHOM/ES/92/DP423-ISS966
TACACCCAAAAAACATATACAACTCGGGGAGACCTATGTATATATATGTAGGCCTTTCCCACATACACAG
CAAAGTTTTGTACTCAAAATTTGCAGTAAAAAAAAGGCCGATCGACGTTATAACGCACCGCCTATACAAA
AGCAAAAATGTCCGTTTATACAAAAAATATACGGCGTTTCGGTTTTTGGCGGGGTGGGTGCGTGTGTGGA
TAACGGCTCACATAACGTGTCGCGATGGATGACTTGGCTTCCTATTTCGTTGAAGAACGCAGTAAAGTGC
GATAAGTGGTATCAATTGCAGAATCATTCAATTACCGAATCTTTGAACGCAAACGGCGCATGGGAGAAGC
TCTATTGTGTCATCCCCGTGCATGCCATATTCTCAGTGTCGAACAAAAAACAACACGCCGCCTCCTCTCT
TCTGCACATATATATATATTATACCATACACAGTATATATAATTATGTGTTGGAAGCCAAGAGGAGGCGT
GTGTTTGTGTTGTGCGCATATTATATGTATATATGCTGTGTGCACACGTAGACAAGTTAGAGTTGGACAA
ATACACACATGCACTCTCTTTTGTGTGGGTGCGCGCGTGGAAACTCCTCTCTGGTGCTTGCAAAGCAGTC
TTTTTCTCTTTCTCTTTTTCTCTCTCCATTCTCTCCTCTCTTTTTTCATCAAAAAGGGGGGAGAGAAAAA
GAGAGAGGAGGGGGTCGAGGGAGAGAGGCTGTGACCAGGATTATTAAACAAAAAACCAAAACGAGAATTC
AACTTCGCGTTGGCCATTTTTTGCTTAATGGGGGGAGGTGGGTGTGGGTGGTGTGTGGCTCTCTCTCTGT
GTGGTATATATATATGTATATTAGAAGTAGGTTGTGTGTGTGTGTATGTGTTTTACACATATATATATCC
GCGCCCTCACTCTCTCATATATAATTTATATGTACGCACAGAGAAAAAAGAGAGGCGCT

>OR030374.1 Leishmania infantum strain MHOM/DZ/82/LIPA59-ISS182
TACAACTCGGGGAGACCTATGTATATATATGTAGGCCTTTCCCACATACACAGCAAAGTTTTGTACTCAA
AATTTGCAGTAAAAAAAAGGCCGATCGACGTTATAACGCACCGCCTATACAAAAGCAAAAATGTCCGTTT
ATACAAAAAATATACGGCGTTTCGGTTTTTGGCGGGGTGGGTGCGTGTGTGGATAACGGCTCACATAACG
TGTCGCGATGGATGACTTGGCTTCCTATTTCGTTGAAGAACGCAGTAAAGTGCGATAAGTGGTATCAATT
GCAGAATCATTCAATTACCGAATCTTTGAACGCAAACGGCGCATGGGAGAAGCTCTATTGTGTCATCCCC
GTGCATGCCATATTCTCAGTGTCGAACAAAAAACAACACGCCGCCTCCTCTCTTCTGCACATATATATAT
TATACCATACACAGTATATATATAATTATGTGTTGGAAGCCAAGAGGAGGCGTGTGTTTGTGTTGTGCGC
ATATTATATGTATATATGCTGTGTGCACACGTAGACAAGTTAGAGTTGGACAAATACACACATGCACTCT
CTTTTGTGTGGGTGCGCGCGTGGAAACTCCTCTCTGGTGCTTGCAAAGCAGTCTTTTTCTCTTTCTCTTT
TTCTCTCTCCATTCTCTCCTCTCTTTTTTCATCAAAAAGGGGGGAGAGAAAAAGAGAGAGGAGGGGGGGG
GTCGAGGGAGAGAGGCTGTGACCAGGATTATTAAACAAAAAACCAAAACGAGAATTCAACTTCGCGTTGG
CCATTTTTTGCTTAATGGGGGGAGGTGGGTGTGGGTGGTGTGTGGCTCTCTCTCTGTGTGGTATATATAT
ATGTATATTAGAAGTAGGTTGTGTGTGTGTGTATGTGTTTTACACATATATATATCCGCGCCCTCACTCT
CTCATATATAATTTATATGTACGCACAGA

>OM033720.1 Leishmania infantum isolate MCAN/BR/2008/CVL22
GTCGTAGGTGAACCTGCAGCAGCTGGATCATTTTCCGATGATTACACCCAAAAAACATATACAACTCGGG
GAGACCTATGTATATATATGTAGGCCTTTCCCACATACACAGCAAAGTTTTGTACTCAAAATTTGCAGTA
AAAAAAAGGCCGATCGACGTTATAACGCACCGCCTATACAAAAGCAAAAATGTCCGTTTATACAAAAAAT
ATACGGCGTTTCGGTTTTTGGCGGGGTGGGTGCGTGTGTGGATAACGGCTCACATAACGTGTCGCGATGG
ATGACTTGGCTTCCTATTTCGTTGAAGAACGCAGTAAAGTGCGATAAGTGGTATCAATTGCAGAATCATT
CAATTACCGAATCTTTGAACGCAAACGGCGCATGGGAGAAGCTCTATTGTGTCATCCCCGTGCATGCCAT
ATTCTCAGTGTCGAACAAAAAACAACACGCCGCCTCCTCTCTTCTGCACATATATATATTATACCATACA
CAGTATATATATAATTATGTGTTGGAAGCCAAGAGGAGGCGTGTGTTTGTGTTGTGCGCATATTATATGT
ATATATGCTGTGTGCACACGTAGACAAGTTAGAGTTGGACAAATACACACATGCACTCTCTTTTGTGTGG
GTGCGCGCGTGGAAACTCCTCTCTGGTGCTTGCAAAGCAGTCTTTTTCTCTTTCTCTTTTTCTCTCTCCA
TTCTCTCCTCTCTTTTTTCATCAAAAAGGGGGGAGAGAAAAAGAGAGAGGAGGGGGGGTCGAGGGAGAGA
GGCTGTGACCAGGATTATTAAACAAAAAACCAAAACGAGAATTCAACTTCGCGTTGGCCATTTTTTGCTT
AATGGGGGGAGGTGGGTGTGGGTGGTGTGTGGCTCTCTCTCTGTGTGGTATATATATATGTATATTAGAA
GTAGGTTGTGTGTGTGTGTATGTGTTTTACACATATATATATCCGCGCCCTCACTCTCTCATATATAATT
TATATGTACGCACAGAGAAAAAAGAGAGGCGCTCTCTTTTCCCCCCACCCCCGACAACCTTTGTTTACAG
ACCTGAGTGTTTGGCAGGACTACCCGC

>MK211306.1 Leishmania donovani isolate TM-222_BD_2014_SB
CCGATGATTACACCAAAAAAAACATATACAACTCGGGGAGACCTATGTATATATATATGTAGGCCTTTCC
CACATACACAGCAAAGTTTTGTACTCAAAATTTGCAGTAAAAAAAGGCCGATCGACGTTATAACGCACCG
CCTATACAAAAGCAAAAATGTCCGTTTATACAAAAAATATACGGCGTTTCGGTTTTTGGCGGGGTGGGTG
CGTGTGTGGATAACGGCTCACATAACGTGTCGCGATGGATGACTTGGCTTCCTATTTCGTTGAAGAACGC
AGTAAAGTGCGA

>MK720121.1 Leishmania donovani isolate MHOM/IN/2014/T10
ACTCGGGGAGACCTATGTATATATATATGTAGGCCTTTCCCACATACACAGCAAAGTTTTGTACTCAAAA
TTTGCAGTAAAAAAAGGCCGATCGACGTTATAACGCACCGCCTATACAAAAGCAAAAATGTCCGTTTATA
CAAAAAATATACGGCGTTTCGGTTTTTGGCGGGGTGGGTGCGTGTGTGGATAACGGCTCACATAACGTGT
CGCGATGGATGACTTGGCTTCCTATTTCGTTGAAGAACGCAGTAAAGTGCGATAAGTGGTATCA

>MK720117.1 Leishmania donovani isolate MHOM/IN/2016/BK
ACTCGGGGAGACCTATGTATATATATATGTAGGCCTTTCCCACATACACAGCAAAGTTTTGTACTCAAAA
TTTGCAGTAAAAAAAGGCCGATCGACGTTATAACGCACCGCCTATACAAAAGCAAAAATGTCCGTTTATA
CAAAAAATATACGGCGTTTCGGTTTTTGGCGGGGTGGGTGCGTGTGTGGATAACGGCTCACATAACGTGT
CGCGATGGATGACTTGGCTTCCTATTTCGTTGAAGAACGCAGTAAAGTGCGATAAGTGGTATCA

>MH450077.1 Leishmania donovani strain MHOM/CN/96/KS-2
CTGGATCATTTTCCGATGATTACACCAAAAAAAACATATACAACTCGGGGAGACCTATGTATATATATAT
GTAGGCCTTTCCCACATACACAGCAAAGTTTTGTACTCAAAATTTGCAGTAAAAAAAGGCCGATCGACGT
TATAACGCACCGCCTATACAAAAGCAAAAATGTCCGTTTATACAAAAAATATACGGCGTTTCGGTTTTTG
GCGGGGTGGGTGCGTGTGTGGATAACGGCTCACATAACGTGTCGCGATGGATGACTTGGCTTCCTATTTC
GTTGAAGAACGCAGTAAAGTGCGATAAGTGGTATCA

>KT273404.1 Leishmania donovani isolate Hambantota CL-4 18S
TCTGGATCATTTTCCGATGATTACACCAAAAAAAACATATACAACTCGGGGAGACCTATGTATATATATA
TGTAGGCCTTTCCCACATACACAGCAAAGTTTTGTACTCAAAATTTGCAGTAAAAAAAGGCCGATCGACG
TTATAACGCACCGCCTATACAAAAGCAAAAATGTCCGTTTATACAAAAAATATACGGCGTTTCGGTTTTT
GGCGGGGTGGGTGCGTGTGTGGATAACGGCTCACATAACGTGTCGCGATGGATGACTTGGCTTCCTATTT
CGTTGAAGAACGCAGTAAAGTGCGATAAGTGGTATCAA

>KM982538.1 Leishmania donovani isolate MHOM/IN/93/BI2302
ATATATATGTAGGCCTTTCCCACATACACAGCAAAGTTTTGTACTCAAAATTTGCAGTAAAAAAAGGCCG
ATCGACGTTATAACGCACCGCCTATACAAAAGCAAAAATGTCCGTTTATACAAAAAATATACGGCGTTTC
GGTTTTTGGCGGGGTGGGTGCGTGTGTGGATAACGGCTCACATAACGTGTCGCGATGGATGACTTGGCTT
CCTATTTCGTTGAAGAACGCAGTAAAGTGCGATAAGTGGTATCAA

>OM281326.1 Leishmania donovani strain PK609
CTGGATCATTTTCCGATGATTACACCCAAAAAAACATATACAACTCGGGGAGACCTATGTATATATATGT
AGGCCTTTCCCACATACACAGCAAAGTTTTGTACTCAAAATTTGCAGTAAAAAAAGGCCGATCGACGTTA
TAACGCACCGCCTATACAAAAGCAAAAATGTCCGTTTATACAAAAAATATACGGCGTTTCGGTTTTTGGC
GGGGTGGGTGCGTGTGTGGATAACGGCTCACATAACGTGTCGCGATGGATGACTTGGCTTCCTATTTCGT
TGAAGAACGCAGTAAAGTGCGATAAGTGGTATCAATTGCAGAATCATTCAATTACCGAATCTTTGAACGC
AAACGGCGCATGGGAGAAGCTCTATTGTGTCATCCCCGTGCATGCCATATTCTCAGTGTCGAACAAAAAA
CAACACGCCGCCTCCTCTCTTCTGCACATATATATATTATACCATACACAGTATATATATAATTATGTGT
TGGAAGCCAAGAGGAGGCGTGTGTTTGTGTTGTGCGCATATAATATGTATATATGCTGTGTGCACACGTA
GACAAGTTAGAGTTGGACAAATACACACATGCACTCTCTTTTGTGTGGGTGCGCGCGTGGAAACTCCTCT
CTGGTGCTTGCAAAGCAGTCTTTTTCTCTTTCTCTTTTTCTCTCTCCATTCTCTCCTCTCTTTTTTCATC
AAAAAGGGGGGAGAGAAAAAAAGAGAGGAGGGGGTCGAGGGAGAGAGGCTGTGACCAGGATTATTAAACA
AAAAACCAAAACGAGAATTCAACTTCGCGTTGGCCATTTTTTGCTTAATGGGGGGGAGGTGGGTGTGGGT
GGTGTGTGGCTCTCTCTCTGTGTGGTATATATATATGTATATTAGAAGTAGGTTGTGTGTGTGTGTATGT
GTTTTACACATATATATATCCGCCCCCTCACTCTCTCATATATAATTTATATGTACGCACAGAGAAAAAA
GAGAGGCGCTCTCTTTTTCCCCCACCCCCCGACAACCTTTGTTTACAGACCTGAGTGTGT

>MT008193.1 Leishmania major isolate Z118R
CTGGATCATTTTCCGATGATTACACCCCAAAAAACATATACAACTCGGGGAGGCTTATTCTATATATATATATAGTATAG
GCTTTTCCCACATACACAGCAAACTTTTATACTCGAAATTTGCAGTAAAAAAGGCCGATCGACGTTGTAGAACGCACCGC
CTATACACAAAAGCAAAAATGTCCGTTTATACAAAAAAATAGACGGCGTTTCGGTTTTTGGCGGGAGGGAGAGAGAGGGG
GGTGCGTGCGCGTGGATAACGGCTCACATAACGTGTCGCGATGGATGACTTGGCTTCCTATTTCGTTGAAGAACGCAGTA
AAGTGCGATAAGTGGTATCA


>MT008144.1 Leishmania major isolate T20R 

CTGGATCATTTTCCGATGATTACACCCCAAAAAACATATACAACTCGGGGAGGCTTATTCTATATATATATATAGTATAG
GCTTTTCCCACATACACAGCAAACTTTTATACTCGAAATTTGCAGTAAAAAAGGCCGATCGACGTTGTAGAACGCACCGC
CTATACACAAAAGCAAAAATGTCCGTTTATACAAAAAAATAGACGGCGTTTCGGTTTTTGGCGGGAGGGAGAGAGAGGGG
GGTGCGTGCGCGTGGATAACGGCTCACATAACGTGTCGCGATGGATGACTTGGCTTCCTATTTCGTTGAAGAACGCAGTA
RAGTGCGATAAGTGGTATCA


>MT008138.1 Leishmania major isolate O49R 

CTGGATCATTTTCCGATGATTACACCCCAAAAAACATATACAACTCGGGGAGGCTTATTCTATATATATATATAGTATAG
GCTTTTCCCACATACACAGCAAACTTTTATACTCGAAATTTGCAGTAAAAAAGGCCGATCGACGTTGTAGAACGCACCGC
CTATACACAAAAGCAAAAATGTCCGTTTATACAAAAAAATAGACGGCGTTTCGGTTTTTGGCGGGAGGGAGAGAGAGGGG
GGTGCGTGCGCGTGGATAACGGCTCACATAACGTGTCGCGATGGATGACTTGGCTTCCTATTTCGTTGAAGAACGCAGTA
AAGTGCGATAAGTGGTATCA


>MN604138.1 Leishmania major isolate CxES01920 TCTGGATCTTTTTTCCGATGATTACACCCCAAAAAACATATACAACTCGGGGAGGCTTATTCTATATATATATATAGTAT
AGGCTTTTCCCACATACACAGCAAACTTTTATACTCGAAATTTGCAGTAAAAAAGGCCGATCGACGTTGTAGAACGCACC
GCCTATACACAAAAGCAAAAATGTCCGTTTATACAAAAAAATAGACGGCGTTTCGGTTTTTGGCGGGAGGGAGAGAGAGG
GGGGTGCGTGCGCGTGGATAACGGCTCACATAACGTGTCGCGATGGATGACTTGGCTTCCTATTTCGTTGAAGAACGCAG
NAAAGTGCGATAAGCGAGTATCAA


>MH347924.1 Leishmania major isolate Sanliurfa_MHOM/TR/2016/HRURFA123
ACCCCAAAACTATACAGCTCGGGGAGGCTTATTCTATATATATATAGTATACGGCTTTTCCCACATACACAGCAAACTTT
TATACTCGAAATTTGCAGTAAAAAAGGCCGATCGACGTTGTAGAACGCACCGCCTATACACAAAAGCAAAAATGTCCGTT
TATACAAAAAAATAGACGGCGTTTCGGTTTTTGGCGGGAGGGAGAGAGAGGGGGGTGCGTGCGCGTGGATAACGGCTCAC
ATAACGTGTCGCGATGGATGACTTGGCTTCCTATTTCGTTGAAGAACGCAGTAAAGTGCGATAAGTGGTATCAAAACGTG
GGGGCGAGGAACGCGAACCGTATTAGCAAATCAGCCCTCCCCCCTTAAAGATGCTGGGGTGAGGAATTTTGTTTTTGAGG
GGGT


>KY882278.1 Leishmania major clone LMJI4 

CAATACAGGTGATCGGACAGGCGGTGTTTTATCCGCCCGAAAGTTCACCGATATTTCTTCAATAGAGGAAGCAAAAGTCG
TAACAAGGTAGCTGTAGGTGAACCTGCAGCTGGATCATTTTCCGATGATTACACCCCAAAAAACATATACAACTCGGGGA
GGCTTATTCTATATATATATAGTATAGGCTTTTCCCACATACACAGCAAACTTTTATACTCGAAATTTGCAGTAAAAAAG
GCCGATCGACGTTGTAGAACGCACCGCCTATACACAAAAGCAAAAATGTCCGTTTATACAAAAAAATAGACGGCGTTTCG
GTTTTTGGCGGGAGGGAGAGAGAGGGGGGTGCGTGCGCGTGGATAACGGCTCACATAACGTGTCGCGATGGATGACTTGG
CTTCCTATTTCGTTGAAGAACGCAGTAAAGTGCGATAAGTGGTATCAATTGCAGAATCATTCAATTACCGAATCTTTGAA
CGCAAACGGCGCATGGGAGAAG


>PP947445.1 Leishmania major isolate 2 
CTCGGGGAGGCTTATTCTATATATATATATAGTATAGGCTTTTCCCACATACACAGCAAACTTTTATACTCGAAATTTGC
AGTAAAAAAGGCCGATCGACGTTGTAGAACGCACCGCCTATACACAAAAGCAAAAATGTCCGTTTATACAAAAAAATAGA
CGGCGTTTCGGTTTTTGGCGGGAGGGAGAGAGAGGGGGGTGCGTGCGCGTGGATAACGGCTCACATAACGTGTCGCGATG
GATGACTTGGCTTCCTATTTCGTTGAAAAACGCACTAAAGTGCGATAAGTGGTATCAAAA


>KY612606.1 Leishmania major isolate MLM-IR88
TCGGGGAGGCTTATTCTATATATATATAGTATAGAGCTTTTCCCACATACACAGCAAACTTTTATACTCGAAATTTGCAG
TAAAAAAGGCCGATCGACGTTGTAGAACGCACCGCCTATACACAAAAGCAAAAATGTCCGTTTATACAAAAAAATAGACG
GCGTTTCGGTTTTTGGCGGGAGGGAGAGAGAGGGGGGTGCGTGCGCGTGGATAACGGCTCACATAACGTGTCGCGATGGA
TGACTTGGCTTCCTATTTCGTTGAAGAACGCAGTAAAGTGCGATAAGTGGTATCAA


>KU680857.1 Leishmania mexicana strain MNYC/BZ/62/M379 GCAGCTGGATCATTTTCCGATGCTTACACCCCAAAAAACATATACAACTCGGGGAGGCTTATTCTATATATATATAGTAT
AGGCTTTTCCCACATACACAGCAAACTTTTATACTCGAAATTTGCAGTAAAAAAGGCCGATCGACGTTGTAGAACGCACC
GCCTATACACAAAAGCAAAAATGTCCGTTTATACAAAAAAATAGACGGCGTTTCGGTTTTTGGCGGGAGGGAGAGAGAGG
GGGGTGCGTGCGCGTGGATAACGGCTCACATAACGTGTCGCGATGGATGACTTGGCTTCCTATTTCGTTGAAGAACGCAG
TAAAGTGCGATAAGTGGTATCAATTGCAGAATCATTCAATTACCGAATCTTTGAACGCAAACGGCGCATGGGAGAAGCTC
TATTGTGTCATCCCCGTGCATGCCATATTCTCAGTGTCGAACAAAAAACAACACGCCGCCTCCTCTCTTCTGCATAT


>KU680848.1 Leishmania major strain HU64 Abrkouh/Iran 
GCAGCTGGATCATTTTCCGATGATTACACCCCAAAAAACATATACAACTCCGGGGAGGCTTATTCTATATATATATAGTA
TAGGCTTTTCCCACATACACAGCAAACTTTTATACTCGAAATTTGCAGTAAAAAAGGCCGATCGACGTTGTAGAACGCAC
CGCCTATACACAAAAGCAAAAATGTCCGTTTATACAAAAAAATAGACGGCGTTTCGGTTTTTGGCGGGAGGGAGAGAGAG
GGGGGTGCGTGCGCGTGGATAACGGCTCACATAACGTGTCGCGATGGATGACTTGGCTTCCTATTTCGTTGAAGAACGCA
GTAAAGTGCGATAAGTGGTATCAATTGCAGAATCATTCAATTACCGAATCTTTGAACGCAAACGGCGCATGGGAGAAGCT
CTATTGTGTCATCCCCGTGCATGCCATATTCTCAGTGTCGAACAAAAAACAACACGCCGCCTCCTCTCTTCTGCATAT


>KU680846.1 Leishmania major strain MRHO/IR/75/ER 
GCAGCTGGATCATTTTCCGATGATTACACCCCAAAAAACATATACAACTCGGGGAGGCTTATTCTATATATATATAGTAT
AGGCTTTTCCCACATACACAGCAAACTTTTATACTCGAAATTTGCAGTAAAAAAGGCCGATCGACGTTGTAGAACGCACC
GCCTATACACAAAAGCAAAAATGTCCGTTTATACAAAAAAATAGACGGCGTTTCGGTTTTTGGCGGGAGGGAGAGAGAGG
GGGGTGCGTGCGCGTGGATAACGGCTCACATAACGTGTCGCGATGGATGACTTGGCTTCCTATTTCGTTGAAGAACGCAG
TAAAGTGCGATAAGTGGTATCAATTGCAGAATCATTCAATTACCGAATCTTTGAACGCAAACGGCGCATGGGAGAAGCTC
TATTGTGTCATCCCCGTGCATGCCATATTCTCAGTGTCGAACAAAAAACAACACGCCGCCTCCTCTCTTCTGCATAT


>OR462060.1 Leishmania major isolate NA-04
TATACACTCGGGGAGGCTTATTCTATATATATATAGTATAGGGCTTTTCCCACATACACAGCAAACTTTTATACTCGAAA
TTTGCAGTAAAAAAGGCCGATCGACGTTGTAGAACGCACCGCCTATACACAAAAGCAAAAATGTCCGTTTATACAAAAAA
ATAGACGGCGTTTCGGTTTTTGGCGGGAGGGAGAGAGAGGGGGGTGCGTGCGCGTGGATAACGGCTCACATAACGTGTCG
CGATGGATGACTTGGCTTCCTATTTCGTTGAAGAACGCAGTAAAGTGCGATAAGTGGTATAACAA


>KP773413.1 Leishmania major isolate 111 dehloran sequence
CCAAACATATACACTCGGGGAGGCTTATTCTATATATATATAGTATAGGCTTTTCCCACATACACAGCAAACTTTTATAC
TCGAAATTTGCAGTAAAAAAGGCCGATCGACGTTGTAGAACGCACCGCCTATACACAAAAGCAAAAATGTCCGTTTATAC
AAAAAAATAGACGGCGTTTCGGTTTTTGGCGGGAGGGAGAGAGAGGGGGGTGCGTGCGCGTGGATAACGGCTCACATAAC
GTGTCGCGATGGATGACTTGGCTTCCTATTTCGTTGAAGAACGCAGTAAAGTGCGATAAGTGGTATCAA


>KP773410.1 Leishmania major isolate 31 mehran
TCAAATATACACTCGGGGAGGCTTATTCTATATATATATAGTATAGGCTTTTCCCACATACACAGCAAACTTTTATACTC
GAAATTTGCAGTAAAAAAGGCCGATCGACGTTGTAGAACGCACCGCCTATACACAAAAGCAAAAATGTCCGTTTATACAA
AAAAATAGACGGCGTTTCGGTTTTTGGCGGGAGGGAGAGAGAGGGGGGTGCGTGCGCGTGGATAACGGCTCACATAACGT
GTCGCGATGGATGACTTGGCTTCCTATTTCGTTGAAGAACGCAGTAAAGTGCGATAAGTGGTATCAAAA


>ON872293.1 Leishmania major strain MHOM/SA/2021/G132 
GCCAGTCTGGATCATTTCCGATGATTACACCCCAAAAAACATATACAACTCGGGGAGGCTTATTCTATATATATATAGTA
TAGGCTTTTCCCACATACACAGCAAACTTTTATACTCGAAATTTGCAGTAAAAAAGGCCGATCGACGTTGTAGAACGCAC
CGCCTATACACAAAAGCAAAAATGTCCGTTTATACAAAAAAATAGACGGCGTTTCGGTTTTTGGCGGGAGGGAGAGAGAG
GGGGGTGCGTGCGCGTGGATAACGGCTCACATAACGTGTCGCGATGGATGACTTGGCTTCCT


>ON243887.1 Leishmania major isolate 167/TN/17  CACCCCAAAAAACATATACAACTCGGGGAGGCTTATTCTATATATATATATAGTATAGGCTTTTCCCACATACACAGCAA
ACTTTTATACTCGAAATTTGCAGTAAAAAAGGCCGATCGACGTTGTAGAACGCACCGCCTATACACAAAAGCAAAAATGT
CCGTTTATACAAAAAAATAGACGGCGTTTCGGTTTTTGGCGGGAGGGAGAGAGAGGGGGGTGCGTGCGCGTGGATAACGG
CTCACATAACGTGTCGCGATGGATGACTTGGCTTCCTATTTCGTTGAAGAACGCAGTAAAGTGCGATAAGTGGTATCAAT
TGCAGAATCATTCAATTACCGAATCTTTGAACGCAAACGGCGCATGGGAGAAGCTCTATTGTGTCATCCCCGTGCATGCC
ATATTCTCAGTGTCGAACAAAAAA


>MT015656.1 Leishmania infantum isolate S.O.100
CTGGATCATTTTCCGATGATTACACCCCAAAAAACATATACAACTCGGGGAGGCTTATTCTATATATATATATAGTATAG
GCTTTTCCCACATACACAGCAAACTTTTATACTCGAAATTTGCAGTAAAAAAGGCCGATCGACGTTGTAGAACGCACCGC
CTATACACAAAAGCAAAAATGTCCGTTTATACAAAAAAATAGACGGCGTTTCGGTTTTTGGCGGGAGGGAGAGAGAGGGG
GGTGCGTGCGCGTGGATAACGGCTCACATAACGTGTCGCGATGGATGACTTGGCTTCCTATTTCGT


>MZ362378.1 Leishmania major isolate MHOM/IL/2018/ITM18020194 
ATTACACCCCAAAAAACATATACAACTCGGGGAGGCTTATTCTATATATATATAGTATAGGCTTTTCCCACATACACAGC
AAACTTTTATACTCGAAATTTGCAGTAAAAAAGGCCGATCGACGTTGTAGAACGCACCGCCTATACACAAAAGCAAAAAT
GTCCGTTTATACAAAAAAATAGACGGCGTTTCGGTTTTTGGCGGGAGGGAGAGAGAGGGGGGTGCGTGCGCGTGGATAAC
GGCTCACATAACGTGTCGCGATGGATGACTTGGCTTCCTATTTCGTTGAAGAACGCAGTA


>MN783288.1 Leishmania major isolate S.O.51/DNA 
CTGGATCATTTTCCGATGATTACACCCCAAAAAACATATACAACTCGGGGAGGCTTATTCTATATATATATATAGTATAG
GCTTTTCCCACATACACAGCAAACTTTTATACTCGAAATTTGCAGTAAAAAAGGCCGATCGACGTTGTAGAACGCACCGC
CTATACACAAAAGCAAAAATGTCCGTTTATACAAAAAAATAGACGGCGTTTCGGTTTTTGGCGGGAGGGAGAGAGAGGGG
GGTGCGTGCGCGTGGATAACGGCTCACATAACGTGTCGCGATGGATGACTTGGCTTCCTATTTCGTTGA


>OK560817.1 Leishmania sp. isolate SA-m101 CTGGATCATTTTCCGATGATTACACCCCAAAAAACATATACAACTCGGGGAGGCTTATTCTATATATATATAGTATAGGC
TTTTCCCACATACACAGCAAACTTTTATACTCGAAATTTGCAGTAAAAAAGGCCGATCGACGTTGTAGAACGCACCGCCT
ATACACAAAAGCAAAAATGTCCGTTTATACAAAAAAATAGACGGCGTTTCGGTTTTTGGCGGGAGGGAGAGAGAGGGGGG
TGCGTGCGCGTGGATAACGGCTCACATAACGTGTCGCGATGGATGACTTGGCTTCCTATTTCGTTGAAGAACGCAGTAAA
GTGCGATAAGTGGTATCAATT


>OK374713.1 Leishmania major isolate 170/TN/19 
GATTACACCCCAAAAAACATATACAACTCGGGGAGGCTTATTCTATATATATATATAGTATAGGCTTTTCCCACATACAC
AGCAAACTTTTATACTCGAAATTTGCAGTAAAAAAGGCCGATCGACGTTGTAGAACGCACCGCCTATACACAAAAGCAAA
AATGTCCGTTTATACAAAAAAATAGACGGCGTTTCGGTTTTTGGCGGGAGGGAGAGAGAGGGGGGTGCGTGCGCGTGGAT
AACGGCTCACATAACGTGTCGCGATGGATGACTTGGCTTCCTATTTCGTTGAAGAACGCAGTAAAGTGCGATAAGTGGTA
TCAATTGCAGAATCATTCAATTACCGAATCTTTGAACGCAAACGGCGCATGGGAGAAGCTCTATTGTGTCATCCCCGTGC
ATGCCAT


>MZ962154.1 Leishmania major isolate BH15 
CTGGATCATTTTTTGATGATGGTGCAATACAGGTGATGGTACAGGCGGTGTTTTATCCTCCGGAAAGTTCATCGATATTT
TTTCTATAGTGGAAGCAAAAGTAGTAACAAGGTAGTTGTAGGTGANGNTGCANTTTCTGGATTCATTTTCCGATGATTAC
ACCCCAAAAAACATATACAACTCGGGGAGGCTTATTCTATATATATATAGTATAGGCTTTTCCCACATACACAGCAAACT
TTTATACTCGAAATTTGCAGTAAAAAAGGCCGATCGACGTTGTAGAACGCACCGCCTATACACAAAAGCAAAAATGTCCG
TTTATACAAAAAAATAGACGGCGTTTCGGTTTTTGGCGGGAGGGAGAGAGAGGGGGGTGCGTGCGCGTGGATAACGGCTC
ACATAACGTGTCGCGATGGATGACTTGGCTTCCTATTTCGTTGAAGAACGCAGTAAAGTG


>MT008129.1 Leishmania major isolate O07F 
CTGGATCATTTTCCGATGATTACACCCCAAAAAACATATACAACTCGGGGAGGCTTATTCTATATATATATATAGTATAG
GCTTTTCCCACATACACAGCAMACTTTTATACTCGAAATTTGCAGTAAAAAAGGCCGATCGACGTTGTAGAACGCACCGC
CTATACACAAAAGCAAAAATGTCCGTTTATACAAAAAAATAGACGGCGTTTCGGTTTTTGGCGGGAGGGAGAGAGAGGGG
GGTGCGTGCGCGTGGATAACGGCTCACATAACGTGTCGCGATGGATGACTTGGCTTCCTATTTCGTTGAAGAACGCAGTA
AAGTGCGATAAGTGGTATCA


>ON243871.1 Leishmania major isolate 224/TN/19 CTTATTCTATATATATATATAGTATAGGCTTTTCCCACATACACAGCAMACTTTTATACTCGAAATTTGCAGTAAAAAAG
GCCGATCGACGTTGTAGAACGCACCGCCTATACACAAAAGCAAAAATGTCCGTTTATACAAAAAAATAGACGGCGTTTCG
GTTTTTGGCGGGAGGGAGAGAGAGGGGGGTGCGTGCGCGTGGATAACGGCTCACATAACGTGTCGCGATGGATGACTTGG
CTTCCTATTTYGTTGAAGAACGCAGTAAAGTGCGATAAGTGGTATCAATTGCAGAATCATTCAATTACCGAATCTTTGAA
CGCAAACGGCGCATGGGAGAAGCTCTATTGTGTCA

>MN891728.1 Leishmania tropica isolate AJK-10 ATTATAGGCCTTTCCCACATACACAGCAAACTTTTATACTCGAAGTTTGCAGTAAACAAAAGGCCGATCGACGTTATAAC
GCACCGCCTATACACAAAAGCAAAAATGTCCGTTTATACAAATATACGGCGTTTCGGTTTTGTTGGCGGGGGGTGCGTGT
GTGGATAACGGCTCACATAACGTGTCGCGATGGATGACTTGGCTTCCTATTTCGTTGAA


>MN604123.1 Leishmania tropica isolate CxES01804
TCTGGATCATNTTCCGATGATTACACCCAAAAAAAAACATATACAAAACTCGGGGAGGCCTATTATATACATTATAGGCC
TTTCCCACATACACAGCAAACTTTTATACTCGAAGTTTGCAGTAAACAAAAGGCCGATCGACGTTATAACGCACCGCCTA
TACACAAAAGCAAAAATGTCCGTTTATACAAATATACGGCGTTTCGGTTTTGTTGGCGGGGGGTGCGTGTGTGGATAACG
GCTCACATAACGTGTCGCGATGGATGACTTGGCTTCCTATTTCGTTGAAAAACGCAGTAAAGTGCGATAAGTGGTATCAA
A


>KX890198.1 Leishmania tropica voucher MHOM/IR/16/Bam-10
ACACACCCCAAAAAAAAACATATACAAAACTCGGGGAGGCCTATTATATACATTATAGGCCTTTCCCACATACACAGCAA
ACTTTTATACTCGAAGTTTGCAGTAAACAAAAGGCCGATCGACGTTATAACGCACCGCCTATACACAAAAGCAAAAATGT
CCGTTTATACAAATATACGGCGTTTCGGTTTTGTTGGCGGGGGGTGCGTGTGTGGATAACGGCTCACATAACGTGTCGCG
ATGGATGACTTGGCTTCCTATTTCGTTGAAGAACGCAGTAAAGTGCGAT


>KY612610.1 Leishmania tropica isolate MLT-IR12
GGAGGCCTATTATATACATTATAGGCCTTTCCCACATACACAGCAAACTTTTATACTCGAAGTTTGCAGTAAACAAAAGG
CCGATCGACGTTATAACGCACCGCCTATACACAAAAGCAAAAATGTCCGTTTATACAAATATACGGCGTTTCGGTTTTGT
TGGCGGGGGGTGCGTGTGTGGATAACGGCTCACATAACGTGTCGCGATGGATGACTTGGCTTCCTATTTCGTTGAAGAAC
GCAGTAAAGTGCGATAAGTGGTATCAA


>KU680852.1 Leishmania tropica strain HU60 Abrkouh/Iran GCAGCTGGATCATTTTCCGATGATTACACCCCCAAAAAAAAACATATACAAAACTCGGGGAGGCCTATTTATATACATTA
TAGGCCTTTCCCACATACACAGCAAACTTTTATACTCGAAGTTTGCAGTAAACAAAAGGCCGATCGACGTTATAACGCAC
CGCCTATACACAAAAGCAAAAATGTCCGTTTATACAAATATACGGCGTTTCGGTTTTGTTGGCGGGGGGTGCGTGTGTGG
ATAACGGCTCACATAACGTGTCGCGATGGATGACTTGGCTTCCTATTTCGTTGAAGAACGCAGTAAAGTGCGATAAGTGG
TATCAATTGCAGAATCATTCAATTACCGAATCTTTGAACGCAAACGGCGCATGGGAGAAGCTCTATTGTGTCATCCCCGT
GCATGCCATATTCTCAGTGTCGAACAAAAAACAACACGCCGCCTCCTCTCTTCTGCATAT


>KX599337.1 Leishmania tropica strain MHOM/IR/03/IPI-SH29 CTGGATCATTTTCCGATGATTACNCCCCAAAAAAAAACATATACAAAACTCGGGGAGGCCTATTATATACATTATAGGCC
TTTCCCACATACACAGCAAACTTTTATACTCGAAGTTTGCAGTAAACAAAAGGCCGATCGACGTTATAACGCACCGCCTA
TACACAAAAGCAAAAATGTCCGTTTATACAAATATACGGCGTTTCGGTTTTGTTGGCGGGGGGTGCGTGTGTGGATAACG
GCTCACATAACGTGTCGCGATGGATGACTTGGCTTCCTATTTNTTTNAAAAAAGCACAAAAGTGCGATAAGTGGTATCA


>OQ892140.1 Leishmania tropica strain District Mardan TTACACCCCCCAAAAAAAAACATATACAAAACTCGGGGAGGCCTATTATATACATTATAGGCCTTTCCCACATACACAGC
AAACTTTTATACTCGAAGTTTGCAGTAAACAAAAGGCCGATCGACGTTATAACGCACCGCCTATACACAAAAGCAAAAAT
GTCCGTTTATACAAATATACGGCGTTTCGGTTTTGTTGGCGGGGGGTGCGTGTGTGGATAACGGCTCACATAACGTGTCG
CGATGGATGACTTGGCTTCCTATTTCGTTGAAGAACGCAGTAAAGTGCGATAAGT


>OQ892139.1 Leishmania tropica strain District Dir Lower
AACCTGCAGCTGGATCATTTTCCGATGATTACACCCCCCCAAAAAAAACATATACAAAACTCGGGGAGGCCTATTATATA
CATTATATAGGCCTTTCCCACATACACAGCAAACTTTTATACTCGAAGTTTGCAGTAAACAAAAGGCCGATCGACGTTAT
AACGCACCGCCTATACACAAAAGCAAAAATGTCCGTTTATACAAATATACGGCGTTTCGGTTTTGTTGGCGGGGGGTGCG
TGTGTGGATAACGGCTCACATAACGTGTCGCGATGGATGACTTGGCTTCCTATTTCGTTGAAGAACGCAGTAAAGTGCGA
TAAGTG


>KP202109.1 Leishmania tropica isolate 109

GCAGCTGGATCATTTTCCGATGATTACACCCAAAAAAAAACATATACAGAACTCGGGGAGGCCTATATTATATACATTAT
ATAGGCCTTTCCCACATACACAGCAAACTTTTATACTCGAAGTTTGCAGTAAACAAAAGGCCGATCGACGTTATAACGCA
CCGCCTATACACAAAAGCAAAAATGTCCGTTTATACAAATATACGGCGTTTCGGTTTTGTTGGCGGGGGGTGCGTGTGTG
GATAACGGCTCACATAACGTGTCGCGATGGATGACTTGGCTTCCTATTTCGTTGAAGAACGCAGTAAAGTGCGATAAGTG
GTATCAATTGCAGAATCATTCAATTACCGAATCTTTGAACGCAAACGGCGCATGGGAGAAGCTCTATTGTGTCATCCCCG
TGCATGCCATATTCTCAGTGTCGAACAAAAAACAACACGCCGCCTCCTCTCTTCTGCATAT


>MZ362380.1 Leishmania tropica isolate MHOM/SY/2015/ITM15082367 ATTACACCCCCAAAAAAAACATATACAAAACTCGGGGAGGCCTATTATATACATTATAGGCCTTTCCCACATACACAGCA
AACTTTTATACTCGAAGTTTGCAGTAAACAAAAGGCCGATCGACGTTATAACGCACCGCCTATACACAAAAGCAAAAATG
TCCGTTTATACAAATATACGGCGTTTCGGTTTTGTTGGCGGGGGGTGCGTGTGTGGATAACGGCTCACATAACGTGTCGC
GATGGATGACTTGGCTTCCTATTTCGTTGAAGAACGCAGTA


>OK599042.1 Leishmania tropica strain Az1314/HOM TCTGGATCATTTTCCGATGATTACACCCAAAAAAAAACATATACAAAACTCGGGGAGGCCTATTATATACATTATAGGCC
TTTCCCACATACACAGCAAACTTTTATACTCGAAGTTTGCAGTAAACAAAAGGCCGATCGACGTTATAACGCACCGCCTA
TACACAAAAGCAAAAATGTCCGTTTATACAAATATACGGCGTTTCGGTTTTGTTGGCGGGGGGTGCGTGTGTGGATAACG
GCTCACATAACGTGTCGCGATGGATGACTTGGCTTCCTATTTCGTTGAARAACGCAGTAAAGTGCGATAAGTGGTATCAA


>OK599040.1 Leishmania tropica strain FJ2008/HOM CTGGATCATTTTCCGATGATTACMCCCAAAAAAAAACATATACAAAACTCGGGGAGGCCTATTATATACATTATAGGCCT
TTCCCACATACACAGCAAACTTTTATACTCGAAGTTTGCAGTAAACAAAAGGCCGATCGACGTTATAACGCACCGCCTAT
ACACAAAAGCAAAAATGTCCGTTTATACAAATATACGGCGTTTCGGTTTTGTTGGCGGGGGGTGCGTGTGTGGATAACGG
CTCACATAACGTGTCGCGATGGATGACTTGGCTTCCTATTTCGTTGAAGAACGCAGTAAAGTGCGATAAGTGGTATCAA


>KC574388.1 Leishmania tropica isolate MHOM/IR/2012/Savodjbolagh9 CACCCCCCAAAAAAAAACATATACAAAACTCGGGGAGGCCTATTATATACATTATAGGCCTTTCCCACATACACAGCAAA
CTTTTATACTCGAAGTTTGCAGTAAACAAAAGGCCGATCGACGTTATAACGCACCGCCTATACACAAAAGCAAAAATGTC
CGTTTATACAAATATACGGCGTTTCGGTTTTGTTGGCGGGGGGTGCGTGTGTGGATAACGGCTCACATAACGTGTCGCGA
TGGATGACTTGGCTTCCTATTTCGTTGAA


>MT707329.1 Leishmania tropica voucher SFpool3/Urla/TR 
ATTACACCCAAAAAAAAACATATACAAAACTCGGGGAGGCCTATTATATACATTATAGGCCTTTCCCACATACACAGCAA
ACTTTTATACTCGAAGTTTGCAGTAAACAAAAGGCCGATCGACGTTATAACGCACCGCCTATACACAAAAGCAAAAATGT
CCGTTTATACAAATATACGGCGTTTCGGTTTTGTTGGCGGGGGGTGCGTGTGTGGATAACGGCTCACATAACGTGTCGCG
ATGGATGACTTGGCTTCCTATTTCGTTGAAGAACGCAGTA


>GQ913688.1 Leishmania tropica strain MHOM/AF/88/KK27 CTGGATCATTTTCCGATGATTACACCCCAAAAAAAAACATATACAAAACTCGGGGAGGCCTATTATATACATTATAGGCC
TTTCCCACATACACAGCAAACTTTTATACTCGAAGTTTGCAGTAAACAAAAGGCCGATCGACGTTATAACGCACCGCCTA
TACACAAAAGCAAAAATGTCCGTTTATACAAATATACGGCGTTTCGGTTTTGTTGGCGGGGGGTGCGTGTGTGGATAACG
GCTCACATAACGTGTCGCGATGGATGACTTGGCTTCCTATTTCGTTGAAGAACGCAGTAAAGTGCGATAAGTGGTATCA


>OK599056.1 Leishmania tropica strain IT03/HOM CTGGATCATTTTCCGATGATTACACCCAAAAAAAAACATATACAAAACTCGGGGAGGCCTATTATATACATTATAGGCCT
TTCCCACAYACACAGCAAACTTTTATACTCGAAGTTTGCAGTAAACAAAAGGCCGATCGACGTTATAACGCACCGCCTAT
ACACAAAAGCAAAAATGTCCGTTTATACAAATATACGGCGTTTCGGTTTTGTTGGCGGGGGGTGCGTGTGTGGATAACGG
CTCACATAACGTGTCGCGATGGATGACTTGGCTTCCTATTTCGTTGAARAACGCAGTAAAGTGCGATAAGTGGTATCA


>KU680850.1 Leishmania tropica strain HU07 Kerman/Iran 
GCAGCTGGATCATTTTCCGATGATTACACCCCCAAAAAAAAACATATACAAAACTCGGGGAGGCCTATATACATTATAGG
CCTTTCCCACATACACAGCAAACTTTTATACTCGAAGTTTGCTGTAAACAAAAGGCCGATCGACGTTATAACGCACCGCC
TATACACAAAAGCAAAAATGTCCGTTTATACAAATATACGGCGTTTCGGTTTTGTTGGCGGGGGGTGCGTGTGTGGATAA
CGGCTCACATAACGTGTCGCGATGGATGACTTGGCTTCCTATTTCGTTGAAGAACGCAGTAAAGTGCGATAAGTGGTATC
AATTGCAGAATCATTCAATTACCGAATCTTTGAACGCAAACGGCGCATGGGAGAAGCTCTATTGTGTCATCCCCGTGCAT
GCCATATTCTCAGTGTCGAACAAAAAACAACACGCCGCCTCCTCTCTTCTGCATAT


>MH347948.1 Leishmania tropica isolate Sanliurfa_MHOM/TR/2017/HRURFA031
TTTTAACCCAAATTCCCCCTTCCCCGCTCTCAAAAAATAAGAAAGCCAGATATCCTACGAAACGGGTTAGTTCAAAACAC
ACACCCACGTCCTGCGTTTAAACGAAACACCGCTCAATCACCCACGCAAACGTGATGTGGGCCAATAAACAGCAGGAAAT
TTCTGGATCATTTTTCGATGATTACACCCCCCAAAAAAAACATATACAAAACTCGGGGAGGCCTATTATATACATTATAG
GCCTTTCCCACATACACAGCAAACTTTTATACTCGAAGTTTGCAGTAAACAAAAGGCCGATCGACGTTATAACGCACCGC
CTATACACAAAAGCAAAAATGTCCGTTTATACAAATATACGGCGTTTCGGTTTTGTTGGCGGGGGGTGCGTGTGTGGATA
ACGGCTCACATAACGTGTCGCGATGGATGACTTGCTCCCTATTCGTGTAGAACCCT


>EU326226.1 Leishmania tropica strain MHOM/SU/60/OD 18S 
CTGGATCATTTTCCGATGATTACACCCCAAAAAAAAACATATACAAAACTCGGGGAGGCCTATTATATACATTATAGGCC
TTTCCCACATACACAGCAAACTTTTATACTCGAAGTTTGCAGTAAACAAAAGGCCGATCGACGTTATAACGCACCGCCTA
TACACAAAAGCAAAAATGTCCGTTTATACAAATATACGGCGTTTCGGTTTTGTTGGCGGGGGGTGCGTGTGTGTGGATAA
CGGCTCACATAACGTGTCGCGATGGATGACTTGGCTTCCTATTTCGTTGAAGAACGCAGTAAAGTGCGATAAGTGGTATC
A


>MH347943.1 Leishmania tropica isolate Sanliurfa_MHOM/TR/2016/HRURFA118 AAGAAATAGAGGCCAGTCTTCCACCCCAACACGGATGCCCCCCTGATCCACAAACGGCGGTTTTTGGGTCTTTTTTGGGG
GGTTTCCCCCCCCCAAAAAAAACATATACAAAACTCGGGGAGGCCTATTATATACATTATAGGCCTTTCCCACATACACA
GCAAACTTTTATACTCGAAGTTTGCAGTAAACAAAAGGCCGATCGACGTTATAACGCACCGCCTATACACAAAAGCAAAA
ATGTCCGTTTATACAAATATACGGCGTTTCGGTTTTGTTGGCGGGGGGTGCGTGTGTGGATAACGGCTCACATAACGTGT
CGCGATGGATGACCTGGCGTCCTATCGTAAGAACCCAG


>MH347928.1 Leishmania tropica isolate Sanliurfa_MHOM/SR/2015/HRURFA016 
TTGGCCCCTCCTCCCCCGCTCTCAACGAACGCGCAATTCATTCACCGCCACCGTTCTTTTACCAGCCAACACGGTTTCTG
GATCATTTTTTCCGATGATTACACCCCCCCAAAAAAAACATATACAAAACTCGGGGAGGCCTATTATATACATTATAGGC
CTTTCCCACATACACAGCAAACTTTTATACTCGAAGTTTGCAGTAAACAAAAGGCCGATCGACGTTATAACGCACCGCCT
ATACACAAAAGCAAAAATGTCCGTTTATACAAATATACGGCGTTTCGGTTTTGTTGGCGGGGGGTGCGTGTGTGGATAAC
GGCTCACATAACGTGTCGCGATGGATGACTCTGCTTTCCTATTTCGTGTAGAACCCCCCC


>MH347945.1 Leishmania tropica isolate Sanliurfa_MHOM/TR/2017/HRURFA009 
TTCGGTTTCGGTTTTTTTTTGTTGATTCCCCCCCCCCAAAAAAAACATATACAAAAGTCGGGGAGGCCTATTATATACAT
TATAGGCCTTTCCCACATACACAGCAAACTTTTATACTAGAAGTTTGCAGTAAACAAAAGGCCGATCGACGTTATAACGC
ACCGCCTATACACAAAAGCAAAAATGTCCGTTTATACAAATATACGGCGTTTCGGTTTTGTTGGCGGGGGGTGCGTGTGT
GGATAACGGCTCACATAACGTGTCGCGATGGATGACGTGGCGTCCTAGTCGTAAGAACCCCA


>OK599063.1 Leishmania tropica strain IT17/HOM
CTGGATCATTTTCCGATGATTACACCCAAAAAAAAACATATACAAAACTCGGGGAGGCCTATTATATACATTATAGGCCT
TTCCCACATACACAGCAAACTTTTATACTCGAAGTTTGCAGTAAACAAAAGGCCGATCGACGTTATAACGCACCGCCTAT
ACACAAAAGCAAAAATGTCCGTTTATACAAATATACGGCGTTTCGGTTTTGTTGGCGGGGGGGTGCGTGTTGTGTGGATA
ACGGCTCACATAACGTGTCGCGATGGATGACTTGGCTTCCTATTTCGTTGAAAAACGCAGTAAAGTGCGATAAGTGGTAT
CAA


>FJ460459.1 Leishmania tropica strain MHOM/EG/06/RTC-67
CTGGATCATTTTCCGATGATTCCACCCCAAAAAAAAACATATATAAAACTCGGGGAGGCCTATTATATACATTATAGGCC
TTTCCCACATACACAGCAAACTTTTATACTCGAAGTTTGCAGTAAACAAAAGGCCGATCGACGTTATAACGCACCGCCTA
TACACAAAAGCAAAAATGTCCGTTTATACAAATATACGGCGTTTCGGTTTTGTTGGCGGGGGGTGCGTGTGTGTGGATAA
CGGCTCACATAACGTGTCGCGATGGAAGACTTGTCTTCCTTTTTCTTTGAAAAACGCAATAAAGTGCGATAAGTGGTATC
A


>MH347944.1 Leishmania tropica isolate Sanliurfa_MHOM/SR/2016/HRURFA119 ACGCGAACTATATACACCTCTCGGGGAGGCCTATTATATACATTATAGGCCTTTCCCACATACACAGCAAACTTTTTTAC
TCGAAGTTTGCTTTAAACAAAAGGCCGATCGACGTTATAACGCACCGCCCATACACAAAAGCAAAAATGTCCGTTTATAC
AAATATACGGCGTTTCGGTTTTGTTGGCGGGGGGTGCGTGTGTGGATAACGGCTCACATAACGTGTCGCGATGGATGACT
TGGCTTCCTATTTCTTTGAAAAACGCAAAAAAGTGCAGAAGTGGTATCAAAATCAAA

>MZ366760.1 Leishmania tropica MHOM/IL/1990/P283 ITS1
CCTATATATTATACATTATATAGGCCTTTCCCACACATACACAGCAAACTTTTATACTCGAAGTTTGCAG
TAAACAAAAGGCCGATCGACCTTATAACGCACCGCCTATACACAAAAGCAAAAATGTCCGTTTATACAAA
TATACGGCGTTTCGGTTTTGTTGGCGGGGGGTGCGTGTGTGTGGATAACGGCTCACATAACGTGTCGCGA
TGGATGACTTGGCTTCCTATTTCGTTGAAGAACGCAGTAAAGTGCGATAAGTGGTATCAATTGCAGAATC
ATTCAATTACCGAATCTTTGAACGCAAACGGCGCATGGGAGAAGCTCTATTGTGTCATCCCCGTGCATGC
CATATTCTCAGTGTCGAACAAAAAACAACACGCCGCCTCCTCTCTTCTGCATATATGTATATATATACAT
TATATATAATATGTGTGGAAGCCAAGAGGAGGCGTGTGTTTGTGTTGGGCGCATATATATATATATTATA
TGTGTGTGTGCACACGTAGACAAGTTAGAGTTGGACAAATACACGCATGCACTCTCTTTTGTGTGGGTGC
GAGCGTCGAAACTCCTCTCTGGTGCTTGCGCAAAGCAGTCTTTCCCTTTCTCTCTTTCTCTCTCCATTTT
CTCTCCTCTTTTTTCATCAAAAAAGGGGGAGAGAAAAAAGAGGGAGAAAAAGGGGGTCGAGAGGGAGAGA
GGCTGTGACCAGGATTATTAAACAAAAAACCAAAACGAGAATTCAACTTCGCGTTGGCCATTTTTTGCTT
AATGGGGGGTGGG
